# Supplementary material for: Scalable multi-sample single-cell data analysis by Partition-Assisted Clustering and Multiple Alignments of Networks
Source: PLoS Comput Biol. 2017 Dec 27;13(12):e1005875. doi: 10.1371/journal.pcbi.1005875 (PMC5760091; doi:10.1371/journal.pcbi.1005875)
Supplement: S1 Table — p-measure differences in gated CyTOF data analysis comparison. The differences are shown for all the annotated cell subpopulations, which are ordered by their sizes. Overall, the PAC methods give more positive p-measures. (XLSX) [file pcbi.1005875.s015.xlsx]

## Sheet: Sheet1
Gated Subpopulations	Size	b-PAC -flowMeans	d-PAC -flowMeans	b-PAC -SPADE	d-PAC -SPADE
Intermediate Monocytes	15097	-0.07479	-0.04577	0.48744	0.51646
Classical Monocytes	11420	-0.02452	-0.02802	0.36883	0.36533
IgD+IgM+ B cells	9042	0.01184	-0.00918	0.4123	0.39128
Eosinophils	6965	-0.00144	-0.0046	0.00258	-0.00058
IgD-IgM+ B cells	4872	-0.04187	0.01088	0.40209	0.45484
pDCs	3189	0.72413	0.72413	0.15177	0.15177
GMP	2557	-0.1798	-0.02024	0.09699	0.25655
CD19+IgM- B cells	1823	-0.05347	-0.05347	-0.27292	-0.27292
Macrophages	1176	-0.0051	-0.00425	0.01871	0.01956
NK cells	1151	0.00283	0.00719	-0.18361	-0.17925
CD8 T cells	1111	-0.30783	-0.32943	-0.46265	-0.48425
Non-Classical Monocytes	1051	0.00762	0.00857	0.02189	0.02284
CD19-IgM- B cells	1023	0.05013	0.04396	0.04333	0.03716
MEP	856	-0.27103	-0.24299	0.07593	0.10397
NKT cells	817	0.43019	-0.05809	0.06481	-0.42347
CD4 T cells	603	0.21393	-0.35489	1	0.43118
CMP	547	0.68556	0.59415	0.33468	0.24327
Basophils	423	-0.01282	0.01099	-0.52483	-0.50102
Short-Term HSC	390	0.5	0.5	-0.5	-0.5
mDCs	235	0.42553	0.39574	0.08511	0.05532
gd T cells	136	0.01667	0	0.12778	0.11111
CLP	64	0	0.09524	0.0606	0.15584
Long-Term HSC	60	0.5	0.5	1	1
Plasma Cells	31	-0.53333	-0.53333	-0.5	-0.5
