# Supplementary material for: Scalable multi-sample single-cell data analysis by Partition-Assisted Clustering and Multiple Alignments of Networks
Source: PLoS Comput Biol. 2017 Dec 27;13(12):e1005875. doi: 10.1371/journal.pcbi.1005875 (PMC5760091; doi:10.1371/journal.pcbi.1005875)
Supplement: S2 Table — The numbers of cells in the samples of Spitzer et al., 2015 CyTOF dataset. The data is from the C57BL6 mouse strain and a total of ten tissue samples are present. The raw column shows the number of cells prior to filtering by DNA and cisplatin values. The final cell counts are shown in the filtered file (3rd) column. (XLSX) [file pcbi.1005875.s016.xlsx]

## Sheet: Sheet1
File Name (C57BL6)	Number of Cells in Raw File	Number of Cells in Filtered File
Blood	1608633	1451790
Bone Marrow	2166958	1955679
Colon	141336	127555
Inguinal Lymph Node	1666545	1504056
Liver	776547	700833
Lung	529359	477746
Mesenteric Lymph Node	2292827	2069275
Small Intestine	771838	696583
Spleen	2381063	2148908
Thymus	2331859	2104502
Total	14666965	13236927
